# Supplementary material for: Developing a Best Practice Guideline for Clinical Practice in a Digital Health Environment: Systematic Reviews Based on the Grading of Recommendations, Assessment, Development, and Evaluation Approach
Source: JMIR Nurs. 2026 Jan 23;9:e74942. doi: 10.2196/74942 (PMC12829893; doi:10.2196/74942)
Supplement: Multimedia Appendix 3 [file nursing-v9-e74942-s003.xlsx]

## Sheet: Data Extraction RCT
Ref #	Column1	DE by	First Author (Year)	Study Design	Country	Setting	Intervention Description	Control Group Description	Outcome & Related Measurement/Tools	Results		Direction of Effect (either negative, positive or null)	Harms	Values & Preferences	Equity	Comments/Notes
										Intervention Group	Control Group

## Sheet: Data Extraction non-RCT
Ref #	Column1	DE by	First Author (Year)	Study Design	Country	Setting	Intervention Description	Control Group Description	Outcomes & Related Measurement/Tools	Results		Direction of Effect (either negative, positive or null)	Harms	Values & Preferences	Equity	Comments/Notes
										Intervention Group	Control Group

## Sheet: DE Qual
Ref #	DE by:	Author/Year	Study Aim (including intervention)	Study Design	Participant Details	Study Setting	Outcome relevant to systematic review (if relevant)	Themes identified by author(s)	Harms	Equity		Values & Preferences	Notes
